# Supplementary material for: Conversion of Escherichia coli to Generate All Biomass Carbon from CO2
Source: Cell. 2019 Nov 27;179(6):1255–1263.e12. doi: 10.1016/j.cell.2019.11.009 (PMC6904909; doi:10.1016/j.cell.2019.11.009)
Supplement: Table S4. Mutations Identified in Evolved Clones, Related to Figure 4 [file mmc2.xlsx]

## Sheet: all clones combined
chromosome	position	mutation	annotation	gene	description	clone #1	clone #2	clone #3	clone #4	clone #5	clone #6
E. coli genome	103910	(CTTCCAGGAC)1→2	coding (867/918 nt)	lpxC	UDP‑3‑O‑acyl N‑acetylglucosamine deacetylase			+	+	+
E. coli genome	130787	T→A	intergenic (+88/‑88)	acnB / yacL	bifunctional aconitate hydratase 2/2‑methylisocitrate dehydratase/UPF0231 family protein						+
E. coli genome	155132	C→G	R161P (CGC→CCC)	pcnB	poly(A) polymerase	+	+	+	+	+	+
E. coli genome	188740	C→G	I133M (ATC→ATG)	pyrH	uridylate kinase	+	+				+
E. coli genome	354080	Δ9 bp	coding (314‑322/900 nt)	cynR	transcriptional activator of cyn operon; autorepressor			+	+	+
E. coli genome	407471	C→T	W156* (TGG→TAG)	araJ	arabinose‑inducible putative transporter, MFS family	+	+	+	+	+	+
E. coli genome	567750	IS2 (–) +5 bp	intergenic (+43/‑70)	ybcM / ylcH	DLP12 prophage; putative DNA‑binding transcriptional regulator/uncharacterized protein, DLP12 prophage	+					+
E. coli genome	829599	G→T	M358I (ATG→ATT)	dinG	ATP‑dependent DNA helicase			+	+	+
E. coli genome	1147311	A→C	intergenic (+4/‑84)	acpP / fabF	acyl carrier protein (ACP)/3‑oxoacyl‑[acyl‑carrier‑protein] synthase II						+
E. coli genome	1256820	A→G	I171T (ATC→ACC)	prs	phosphoribosylpyrophosphate synthase						+
E. coli genome	1660340	C→T	P257S (CCC→TCC)	clcB	H(+)/Cl(‑) exchange transporter					+
E. coli genome	1782894	C→A	A68E (GCA→GAA)	aroH	3‑deoxy‑D‑arabino‑heptulosonate‑7‑phosphate synthase, tryptophan repressible		+
E. coli genome	1783016	G→A	D109N (GAT→AAT)	aroH	3‑deoxy‑D‑arabino‑heptulosonate‑7‑phosphate synthase, tryptophan repressible	+					+
E. coli genome	2681289	C→A	D292Y (GAT→TAT)	glrR	response regulator regulating glmY sRNA in two‑component system with sensor protein GlrK			+	+	+
E. coli genome	2901251	C→A	G17V (GGT→GTT)	eno	enolase			+	+	+
E. coli genome	3208093	T→C	F563S (TTC→TCC)	rpoD	RNA polymerase, sigma 70 (sigma D) factor	+	+	+	+	+	+
E. coli genome	3433439	C→A	R317L (CGC→CTC)	rpoA	RNA polymerase, alpha subunit			+	+	+
E. coli genome	3547518	G→A	E359K (GAA→AAA)	malT	mal regulon transcriptional activator	+	+	+	+	+	+
E. coli genome	3729347	G→A	E337K (GAG→AAG)	xylR	xylose divergent operon transcriptional activator	+	+	+	+	+	+
E. coli genome	3933885	G→T	L30I (CTT→ATT)	hsrA	putative multidrug or homocysteine efflux system		+
E. coli genome	4173770	T→G	D866E (GAT→GAG)	rpoB	RNA polymerase, beta subunit	+	+	+	+	+	+
E. coli genome	4,209,763-4,232,203	large (22,441 bp) chromosomal deletion		17 genes: aceK, arpA, iclR, metH, yjbB, pepE, rluF, yjbD, lysC, pgi, yjbE, yjbF, yjbG, yjbH, yjbT, psiE, xylE				+	+	+
E. coli genome	4224841	C→T	H386Y (CAC→TAC)	pgi	glucosephosphate isomerase	+	+				+
E. coli genome	4275144	C→T	intergenic (‑3/+197)	yjcH / acs	DUF485 family inner membrane protein/acetyl‑CoA synthetase			+	+	+
E. coli genome	4276215	C→A	R362L (CGC→CTC)	acs	acetyl‑CoA synthetase			+	+	+
E. coli genome	4629517	C→T	V203M (GTG→ATG)	arcA	response regulator in two‑component regulatory system with ArcB or CpxA			+	+	+
E. coli genome	1104830	IS element integration		opgG	osmoregulated periplasmic glucan (OPG) biosynthesis periplasmic protein			+	+
pFDH plasmid	899	IS1 (–) +8 bp	intergenic (‑107/‑105)	aadA / fdh	streptomycin resitance gene/formate dehydrogenase		+
pFDH plasmid	901	Δ5 bp	intergenic (‑109/‑106)	aadA / fdh	streptomycin resitance gene/formate dehydrogenase			+	+	+
pFDH plasmid	918	Δ8 bp	intergenic (‑126/‑86)	aadA / fdh	streptomycin resitance gene/formate dehydrogenase	+	+				+
